# Supplementary material for: Pediatric Airway Assessment Tool (PAAT): A Rating Tool to Assess Resident Proficiency in Simulated Pediatric Airway Skills Performance
Source: MedEdPORTAL. 2020 Oct 19;16:10997. doi: 10.15766/mep_2374-8265.10997 (PMC7586756; doi:10.15766/mep_2374-8265.10997)
Supplement: Supplementary file 1 — Pediatric Airway Skills Assessment Checklist.docx [file mep_2374-8265.10997-s001.zip]

Archive with 2 entries (2 files):
- A. Pediatric Airway Skills Assessment Checklist.docx
- _Educational_Summary_Report_10997.pdf
